# Supplementary material for: Eye-Opening Effect Achieved by Modified Transconjunctival Lower Blepharoplasty
Source: Aesthet Surg J. 2024 Oct 17;45(2):126–35. doi: 10.1093/asj/sjae205 (PMC11852279; doi:10.1093/asj/sjae205)
Supplement: sjae205_Supplementary_Data [file sjae205_supplementary_data.zip]

Archive with 17 entries (17 files):
- SuppFig1a.jpg
- SuppFig1b.jpg
- SuppFig2a.jpg
- SuppFig2b.jpg
- SuppFig3a.jpg
- SuppFig3b.jpg
- SuppFig4a.jpg
- SuppFig4b.jpg
- SuppFig5a.jpg
- SuppFig5b.jpg
- SuppFig5c.jpg
- Supplemental Table 1 ( Excised fat weight).docx
- Supplemental Table 2 (Vertical widths between upper and lower palpebral fissures ).docx
- Supplemental Table 3 (Number of Revision surgery).docx
- Supplemental Table 4 (Complications and Their Rates of Occurrence).docx
- Video 1.mp4
- video 2 5.mp4
